# Supplementary material for: Effect of EV71 Vaccination on Transmission Dynamics of Hand, Foot, and Mouth Disease and Its Epidemic Prevention Threshold
Source: Vaccines (Basel). 2024 Oct 12;12(10):1166. doi: 10.3390/vaccines12101166 (PMC11511198; doi:10.3390/vaccines12101166)
Supplement: Supplementary file 1 [file vaccines-12-01166-s001.zip]

Archive with 1 entries (1 files):
- vaccines-3231131-supplementary.pdf
